# Supplementary material for: Urine biomarkers in type 2 diabetes mellitus with or without microvascular complications
Source: Nutr Diabetes. 2024 Jul 10;14:51. doi: 10.1038/s41387-024-00310-5 (PMC11236963; doi:10.1038/s41387-024-00310-5)
Supplement: Supplementary file 3 — Supplementary Table 1. Clinical characteristics of 407 people with T2DM among different groups [file 41387_2024_310_MOESM3_ESM.xlsx]

## Sheet: Sheet1
Supplementary Table 1. Clinical characteristics of 407 people with T2DM among different groups.
Characteristics	DR(-)UACR(-)	DR(+)UACR(-)	DR(-)UACR(+)	DR(+)UACR(+)
N（%）	248 (61%)	37 (9%)	100 (25%)	22 (5%)
Age (years)
20-40	24 (9.68%)	1 (2.70%)	7 (7.00%)	1 (4.55%)
40-60	115 (46.4%)	5 (13.51%)	35 (35.00%)	5 (22.73%)
60-90	109 (44.0%)	31 (83.78%)	58 (58.00%)	16 (72.7%)
Sex
Male	133 (53.6%)	16 (43.24%)	45 (45.00%)	10 (45.5%)
Female	115 (46.4%)	21 (56.76%)	55 (55.00%)	12 (54.5%)
Diabetes duration
<5 years	110 (44.35%)	6 (16.22%)	32 (32.00%)	2 (9.09%)
5-10 years	48 (19.35%)	5 (13.51%)	27 (27.00%)	2 (9.09%)
>10 years	90 (36.29%)	26 (70.27%)	41 (41.00%)	18 (81.82%)
Hypertension
No	142 (57.26%)	14 (37.84%)	41 (41.00%)	6 (27.27%)
Yes	106 (42.74%)	23 (62.16%)	59 (59.00%)	16 (72.73%)
Cardiovascular disease
No	206 (83.06%)	24 (64.86%)	84 (84.00%)	13 (59.09%)
Yes	42 (16.94%)	13 (35.14%)	16 (16.00%)	9 (40.91%)
Notes: DR, diabetes retinopathy; UACR, albumin-to-creatinine.
