# Supplementary material for: Urine biomarkers in type 2 diabetes mellitus with or without microvascular complications
Source: Nutr Diabetes. 2024 Jul 10;14:51. doi: 10.1038/s41387-024-00310-5 (PMC11236963; doi:10.1038/s41387-024-00310-5)
Supplement: Supplementary file 4 — Supplementary Table 2. Clinical characteristics and urinary biomarkers of 407 people with T2DM by UACR groups [file 41387_2024_310_MOESM4_ESM.xlsx]

## Sheet: Sheet1
Supplementary Table 2. Clinical characteristics and urinary biomarkers of 407 people with T2DM by UACR groups.
Characteristics	UACR (mg/g）			P value
	<30	30-300	>300
N（%）	285 (70%)	93 (23%)	29 (7%)
Sex
Male	149 (52.28%)	38 (40.86%)	17 (58.62%)	0.102
Female	136 (47.72%)	55 (59.14%)	12 (41.38%)
Age (years)
20-40	25 (8.77%)	6 (6.45%)	2 (6.90%)	0.345
40-60	120 (42.11%)	30 (32.26%)	10 (34.48%)
60-90	140 (49.12%)	57 (61.29%)	17 (58.62%)
Diabetes duration
<5 years	116 (40.70%)	32 (34.41%)	2 (6.90%)	<0.001
5-10 years	53 (18.60%)	25 (26.88%)	4 (13.79%)
>10 years	116 (40.70%)	36 (38.71%)	23 (79.31%)
Hypertension
No	156 (54.74%)	36 (38.71%)	11 (37.93%)	0.011
Yes	129 (45.26%)	57 (61.29%)	18 (62.07%)
Cardiovascular disease
No	230 (80.70%)	73 (78.49%)	24 (82.76%)	0.847
Yes	55 (19.30%)	20 (21.51%)	5 (17.24%)
Diabetes retinopathy
No	248 (87.02%)	81 (87.10%)	19 (65.52%)	0.014
Yes	37 (12.98%)	12 (12.90%)	10 (34.48%)
Urinary biomarkers
u-α 1 MG/Cr	11 (3.86%)	11 (11.83%)	16 (55.17%)	<0.001
u-β 2 MG /Cr	15 (5.26%)	9 (9.68%)	9 (31.03%)	<0.001
u-IgG/Cr	39 (13.68%)	62 (66.67%)	28 (96.55%)	<0.001
u-Col/Cr	1 (0.35%)	0 (0.00%)	5 (17.24%)	<0.001
u-NAG/Cr	31 (10.88%)	28 (30.11%)	18 (62.07%)	<0.001
u-NGAL/Cr	10 (3.51%)	4 (4.30%)	5 (17.24%)	0.014
u-Trf/Cr	63 (22.11%)	90 (96.77%)	29 (100.00%)	<0.001
u-CysC/Cr	13 (4.56%)	5 (5.38%)	10 (34.48%)	<0.001
u-RBP/Cr	13 (4.56%)	12 (12.90%)	13 (44.83%)	<0.001
Notes: UACR, albumin-to-creatinine; u-α1MG, α1 microglobulin; u-IgG, imunoglobulin G; u-Ab, microalbumin; u-NGAL, ueutrophil gelatinase-associated lipid carrier protein; u-CysC, cystain C; u-RBP, retinol-binding protein; u-β2MG, β2 microglobulin; u-NAG, N-acetyl-β-D-glucosaminidase; u-Trf, transferrin; u-Col, u-Collagen type Ⅳ; Cr, urine creatinine.
