# Supplementary material for: Urine biomarkers in type 2 diabetes mellitus with or without microvascular complications
Source: Nutr Diabetes. 2024 Jul 10;14:51. doi: 10.1038/s41387-024-00310-5 (PMC11236963; doi:10.1038/s41387-024-00310-5)
Supplement: Supplementary file 5 — Supplementary Table 3. Clinical characteristics and urinary biomarkers of 189 people with T2DM by eGFR groups [file 41387_2024_310_MOESM5_ESM.xlsx]

## Sheet: Sheet1
Supplementary Table 3. Clinical characteristics and urinary biomarkers of 189 people with T2DM by eGFR groups.
Characteristics	eGFR (mL/min/1.73m2)			P Value
	>90	60-90	<60
N（%）	135 (71%)	42 (22%)	12 (6%)
Sex
Male	63 (46.67%)	22 (52.38%)	4 (33.33%)	0.498
Female	72 (53.33%)	20 (47.62%)	8 (66.67%)
Age (years)
20-40	22 (16.30%)	0 (0.00%)	0 (0.00%)	<0.001
40-60	59 (43.70%)	12 (28.57%)	5 (41.67%)
60-90	54 (40.00%)	30 (71.43%)	7 (58.33%)
Diabetes duration (years)	5.00 [0.50;10.0]	9.50 [1.00;13.8]	10.0 [7.00;12.0]	0.06
Hypertension
No	78 (57.78%)	15 (35.71%)	5 (41.67%)	0.034
Yes	57 (42.22%)	27 (64.29%)	7 (58.33%)
Cardiovascular disease
No	114 (84.44%)	32 (76.19%)	10 (83.33%)	0.445
Yes	21 (15.56%)	10 (23.81%)	2 (16.67%)
Diabetes retinopathy
No	123 (91.11%)	33 (78.57%)	9 (75.00%)	0.033
Yes	12 (8.89%)	9 (21.43%)	3 (25.00%)
Fasting blood glucose (mmol/L)	7.66 [6.62;9.71]	6.70 [5.96;8.67]	8.04 [7.45;11.5]	0.009
HbA1C (%)	7.10 [6.40;8.25]	7.00 [6.20;8.05]	7.85 [7.22;8.88]	0.241
Urinary biomarkers
UACR	40 (29.63%)	15 (35.71%)	7 (58.33%)	0.115
u-α 1 MG/Cr	8 (5.93%)	4 (9.52%)	3 (25.00%)	0.073
u-β 2 MG /Cr	5 (3.70%)	2 (4.76%)	3 (25.00%)	0.018
u-IgG/Cr	44 (32.6%)	14 (33.33%)	8 (66.67%)	0.065
u-Col/Cr	1 (0.74%)	0 (0.00%)	1 (8.33%)	0.172
u-NAG/Cr	26 (19.26%)	9 (21.43%)	5 (41.67%)	0.212
u-NGAL/Cr	9 (6.67%)	1 (2.38%)	2 (16.67%)	0.178
u-Trf/Cr	64 (47.4%)	21 (50.00%)	8 (66.67%)	0.438
u-CysC/Cr	7 (5.19%)	3 (7.14%)	4 (33.33%)	0.009
u-RBP/Cr	5 (3.70%)	4 (9.52%)	6 (50.00%)	<0.001
Notes: UACR, albumin-to-creatinine; u-α1MG, α1 microglobulin; u-IgG, imunoglobulin G; u-Ab, microalbumin; u-NGAL, ueutrophil gelatinase-associated lipid carrier protein; u-CysC, cystain C; u-RBP, retinol-binding protein; u-β2MG, β2 microglobulin; u-NAG, N-acetyl-β-D-glucosaminidase; u-Trf, transferrin; u-Col, u-Collagen type Ⅳ; Cr, urine creatinine.
