# Supplementary material for: Urine biomarkers in type 2 diabetes mellitus with or without microvascular complications
Source: Nutr Diabetes. 2024 Jul 10;14:51. doi: 10.1038/s41387-024-00310-5 (PMC11236963; doi:10.1038/s41387-024-00310-5)
Supplement: Supplementary file 6 — Supplementary Table 4. Clinical characteristics and urinary biomarkers of 203 people with T2DM but without hypertension [file 41387_2024_310_MOESM6_ESM.xlsx]

## Sheet: Sheet1
Supplementary Table 4. Clinical characteristics and urinary biomarkers of 203 people with T2DM but without hypertension.
Characteristics	DR(-)UACR(-)	DR(+)UACR(-)	DR(-)UACR(+)	DR(+)UACR(+)	P value
N（%）	142 (70%）	14 (7%)	41 (20%)	6 (3%)
Sex					0.643
Male	75 (52.82%)	7 (50.0%)	18 (43.90%)	2 (33.33%)
Female	67 (47.18%)	7 (50.0%)	23 (56.10%)	4 (66.67%)
Age (years)					0.02
20-40	22 (15.49%)	1 (7.14%)	6 (14.63%)	0 (0.00%)
40-60	73 (51.41%)	2 (14.29%)	15 (36.59%)	2 (33.33%)
60-90	47 (33.10%)	11 (78.57%)	20 (48.78%)	4 (66.67%)
Diabetes duration (years)	5.78 (6.21)	14.8 (9.36)	6.29 (6.47)	22.5 (10.1)	<0.001
Cardiovascular disease
No	130 (91.55%)	9 (64.29%)	39 (95.12%)	4 (66.67%)	0.005
Yes	12 (8.45%)	5 (35.71%)	2 (4.88%)	2 (33.33%)
Urinary biomarkers
u-α 1 MG/Cr	2 (1.41%)	0 (0.00%)	8 (19.51%)	0 (0.00%)	0.001
u-β 2 MG /Cr	2 (1.41%)	0 (0.00%)	8 (19.51%)	0 (0.00%)	0.001
u-IgG/Cr	16 (11.27%)	0 (0.00%)	31 (75.61%)	4 (66.67%)	<0.001
u-Col/Cr	0 (0.00%)	0 (0.00%)	2 (4.88%)	0 (0.00%)	0.089
u-NAG/Cr	16 (11.27%)	2 (14.29%)	13 (31.71%)	4 (66.67%)	<0.001
u-NGAL/Cr	4 (2.82%)	0 (0.00%)	3 (7.32%)	0 (0.00%)	0.437
u-Trf/Cr	27 (19.01%)	3 (21.43%)	39 (95.12%)	6 (100.00%)	<0.001
u-CysC/Cr	8 (5.63%)	1 (7.14%)	5 (12.20%)	1 (16.67%)	0.233
u-RBP/Cr	2 (1.41%)	1 (7.14%)	7 (17.07%)	1 (16.67%)	0.001
Notes: UACR, albumin-to-creatinine; u-α1MG, α1 microglobulin; u-IgG, imunoglobulin G; u-Ab, microalbumin; u-NGAL, ueutrophil gelatinase-associated lipid carrier protein; u-CysC, cystain C; u-RBP, retinol-binding protein; u-β2MG, β2 microglobulin; u-NAG, N-acetyl-β-D-glucosaminidase; u-Trf, transferrin; u-Col, u-Collagen type Ⅳ; Cr, urine creatinine.
