# Supplementary material for: Urine biomarkers in type 2 diabetes mellitus with or without microvascular complications
Source: Nutr Diabetes. 2024 Jul 10;14:51. doi: 10.1038/s41387-024-00310-5 (PMC11236963; doi:10.1038/s41387-024-00310-5)
Supplement: Supplementary file 7 — Supplementary Table 5. Clinical characteristics and urinary biomarkers of 204 people with T2DM and hypertension [file 41387_2024_310_MOESM7_ESM.xlsx]

## Sheet: Sheet1
Supplementary Table 5. Clinical characteristics and urinary biomarkers of 204 people with T2DM and hypertension.
Characteristics	DR(-)UACR(-)	DR(+)UACR(-)	DR(-)UACR(+)	DR(+)UACR(+)	P value
N（%）	106 (52%）	23 (11%)	59 (29%)	16 (8%)
Sex
Male	58 (54.72%)	9 (39.13%)	27 (45.76%)	8 (50.00%)	0.484
Female	48 (45.28%)	14 (60.87%)	32 (54.24%)	8 (50.00%)
Age (years)
20-40	2 (1.89%)	0 (0.00%)	1 (1.69%)	1 (6.25%)	0.087
40-60	42 (39.62%)	3 (13.04%)	20 (33.90%)	3 (18.75%)
60-90	62 (58.49%)	20 (86.96%)	38 (64.41%)	12 (75.00%)
Diabetes duration (years)	9.15 (8.22)	12.0 (7.14)	9.13 (7.07)	15.0 (8.46)	0.021
Cardiovascular disease
No	76 (71.70%)	15 (65.22%)	45 (76.27%)	9 (56.25%)	0.395
Yes	30 (28.30%)	8 (34.78%)	14 (23.73%)	7 (43.75%)
Urinary biomarkers
u-α 1 MG/Cr	4 (3.77%)	5 (21.74%)	12 (20.34%)	7 (43.75%)	<0.001
u-β 2 MG /Cr	5 (4.72%)	4 (17.39%)	10 (16.95%)	5 (31.25%)	0.002
u-IgG/Cr	20 (18.87%)	3 (13.04%)	42 (71.19%)	13 (81.25%)	<0.001
u-Col/Cr	0 (0.00%)	1 (4.35%)	1 (1.69%)	2 (12.50%)	0.006
u-NAG/Cr	10 (9.43%)	3 (13.04%)	22 (37.29%)	7 (43.75%)	<0.001
u-NGAL/Cr	5 (4.72%)	1 (4.35%)	5 (8.47%)	1 (6.25%)	0.735
u-Trf/Cr	26 (24.53%)	7 (30.43%)	58 (98.31%)	16 (100.00%)	<0.001
u-CysC/Cr	2 (1.89%)	2 (8.70%)	6 (10.17%)	3 (18.75%)	0.012
u-RBP/Cr	5 (4.72%)	5 (21.7%)	12 (20.34%)	5 (31.25%)	0.001
Notes: UACR, albumin-to-creatinine; u-α1MG, α1 microglobulin; u-IgG, imunoglobulin G; u-Ab, microalbumin; u-NGAL, ueutrophil gelatinase-associated lipid carrier protein; u-CysC, cystain C; u-RBP, retinol-binding protein; u-β2MG, β2 microglobulin; u-NAG, N-acetyl-β-D-glucosaminidase; u-Trf, transferrin; u-Col, u-Collagen type Ⅳ; Cr, urine creatinine.
